# Supplementary material for: Hepatitis B surface antigen positivity is associated with poor short- and long-term outcomes in patients with diffuse large B-cell lymphoma who received CHOP or R-CHOP
Source: Front Immunol. 2024 Jan 22;15:1324113. doi: 10.3389/fimmu.2024.1324113 (PMC10839098; doi:10.3389/fimmu.2024.1324113)
Supplement: Supplementary Table S1 — DLBCL-related gene panel. [file Table_1.xlsx]

## Sheet: Sheet2
Supplementary Table S1
Number	Gene name
1	ACTB
2	ARID1A
3	ATM
4	B2M
5	BCL2
6	BCL6
7	BCOR
8	BIRC3
9	BRAF
10	BTG1
11	BTG2
12	CARD11
13	CCND1
14	CCND2
15	CCND3
16	CD36
17	CD58
18	CD70
19	CD79A
20	CD79B
21	CHD2
22	CIC
23	CIITA
24	CREBBP
25	CXCR4
26	DDX3X
27	DTX1
28	DUSP2
29	EBF1
30	EGR2
31	EP300
32	EZH2
33	FAS
34	FBXW7
35	FGFR3
36	FOXO1
37	GNA13
38	HIST1H1C
39	HIST1H1E
40	HIST2H2AB
41	ID3
42	IGLL5
43	IKBKB
44	IRF4
45	IRF8
46	ITPKB
47	JAK2
48	KIR2DL1
49	KLHL6
50	KMT2C
51	KMT2D
52	KRAS
53	KRT20
54	LRP1B
55	LRRN3
56	LYN
57	MAP2K1
58	MAPK7
59	MED12
60	MEF2B
61	MPEG1
62	MTOR
63	MYC
64	MYD88
65	MYOM2
66	NCOR2
67	NFKBIE
68	NOTCH1
69	NOTCH2
70	NOTCH3
71	NRAS
72	NRXN3
73	P2RY8
74	PCLO
75	PIK3CA
76	PIK3CD
77	PIM1
78	POSTN
79	POT1
80	PRDM1
81	PTPN6
82	RAG1
83	RET
84	RIPK1
85	ROBO2
86	SAMHD1
87	SF3B1
88	SGK1
89	SIN3A
90	SLITRK3
91	SOCS1
92	SPEN
93	STAT3
94	STAT6
95	TBL1XR1
96	TCF3
97	TET2
98	TGM7
99	TMSB4X
100	TNFAIP3
101	TNFRSF14
102	TP53
103	TRAF2
104	TSC2
105	TYK2
106	UBE2A
107	XPO1
108	ZFP36L1
109	ZMYM3
110	ZNF608
